# Supplementary material for: Effective Dose Reduction of Emamectin Benzoate Through Inhibition of Bx-SDR3 in Pine Wood Nematode Management
Source: Int J Mol Sci. 2025 Feb 16;26(4):1679. doi: 10.3390/ijms26041679 (PMC11855115; doi:10.3390/ijms26041679)
Supplement: Supplementary file 1 [file ijms-26-01679-s001.zip]

Archive with 1 entries (1 files):
- ijms-3456429-supplementary.pdf
